# Supplementary material for: Liberomycespistaciae sp. nov., the causal agent of pistachio cankers and decline in Italy
Source: MycoKeys. 2018 Sep 18;(40):29–51. doi: 10.3897/mycokeys.40.28636 (PMC6160797; doi:10.3897/mycokeys.40.28636)
Supplement: XML Treatment for Liberomyces pistaciae [file mycokeys.40.28636-treatment1.xml]

<!DOCTYPE tp:taxon-treatment
  PUBLIC "-//TaxonX//DTD Taxonomic Treatment Publishing DTD v0 20100105//EN" "tax-treatment-NSO.dtd">
<tp:taxon-treatment xmlns:tp="http://www.plazi.org/taxpub"><tp:treatment-meta><kwd-group><label>Taxon classification</label><kwd><named-content xmlns:xlink="http://www.w3.org/1999/xlink" content-type="kingdom">Fungi</named-content></kwd><kwd><named-content xmlns:xlink="http://www.w3.org/1999/xlink" content-type="order">Xylariales</named-content></kwd><kwd><named-content xmlns:xlink="http://www.w3.org/1999/xlink" content-type="family">Delonicicolaceae</named-content></kwd></kwd-group><mixed-citation publication-type="journal"><person-group><name><surname>Vitale</surname><given-names>Salvatore</given-names></name><name><surname>Aiello</surname><given-names>Dalia</given-names></name><name><surname>Guarnaccia</surname><given-names>Vladimiro</given-names></name><name><surname>Luongo</surname><given-names>Laura</given-names></name><name><surname>Galli</surname><given-names>Massimo</given-names></name><name><surname>Crous</surname><given-names>Pedro W.</given-names></name><name><surname>Polizzi</surname><given-names>Giancarlo</given-names></name><name><surname>Belisario</surname><given-names>Alessandra</given-names></name><name><surname>Voglmayr</surname><given-names>Hermann</given-names></name></person-group><article-title><italic><tp:taxon-name><tp:taxon-name-part taxon-name-part-type="genus" reg="Liberomyces">Liberomyces</tp:taxon-name-part><tp:taxon-name-part taxon-name-part-type="species" reg="pistaciae">pistaciae</tp:taxon-name-part></tp:taxon-name></italic> sp. nov., the causal agent of pistachio cankers and decline in Italy</article-title><source>MycoKeys</source><day>18</day><month>9</month><year>2018</year><volume>2018</volume><issue>40</issue><fpage>29</fpage><lpage>51</lpage><pub-id pub-id-type="doi">10.3897/mycokeys.40.28636</pub-id></mixed-citation></tp:treatment-meta><tp:nomenclature><tp:taxon-name>
            <tp:taxon-name-part taxon-name-part-type="genus" reg="Liberomyces">Liberomyces</tp:taxon-name-part>
            <tp:taxon-name-part taxon-name-part-type="species" reg="pistaciae">pistaciae</tp:taxon-name-part>
            <object-id xmlns:xlink="http://www.w3.org/1999/xlink" content-type="mycobank" xlink:type="simple">827682</object-id>
          </tp:taxon-name><tp:taxon-authority>Voglmayr, S. Vitale, D. Aiello, Guarnaccia, Luongo &amp; Belisario</tp:taxon-authority><tp:taxon-status xmlns:xlink="http://www.w3.org/1999/xlink" xlink:type="simple">sp. nov.</tp:taxon-status><xref ref-type="fig" rid="F6">Fig. 6</xref></tp:nomenclature><tp:treatment-sec sec-type="diagnosis" id="SECID0EAXBK"><title>Diagnosis.</title><p>Species with distinctly smaller conidia (3.2–5.0 × 1.0–2.0 μm) than in <italic><tp:taxon-name><tp:taxon-name-part taxon-name-part-type="genus" reg="Liberomyces">Liberomyces</tp:taxon-name-part><tp:taxon-name-part taxon-name-part-type="species" reg="saliciphilus">saliciphilus</tp:taxon-name-part></tp:taxon-name></italic> Pažoutová, M. Kolařík &amp; Kubátová and <italic><tp:taxon-name><tp:taxon-name-part taxon-name-part-type="genus" reg="Liberomyces">L.</tp:taxon-name-part><tp:taxon-name-part taxon-name-part-type="species" reg="macrosporus">macrosporus</tp:taxon-name-part></tp:taxon-name></italic> Pažoutová, M. Kolařík &amp; Kubátová.</p></tp:treatment-sec><tp:treatment-sec sec-type="material" id="SECID0E3XBK"><title>Type.</title><p>ITALY. Sicily: Bronte (Catania province), on cankered twig of <italic><tp:taxon-name><tp:taxon-name-part taxon-name-part-type="genus" reg="Pistacia">Pistacia</tp:taxon-name-part><tp:taxon-name-part taxon-name-part-type="species" reg="vera">vera</tp:taxon-name-part></tp:taxon-name></italic>, June 2010, A. Belisario (holotype: <abbrev xmlns:xlink="http://www.w3.org/1999/xlink" xlink:title="Fungarium of the Department of Botany and Biodiversity Research, University of Vienna" id="ABBRID0ENYBK" xlink:type="simple">WU</abbrev> 39967; ex-type culture <abbrev xmlns:xlink="http://www.w3.org/1999/xlink" content-type="institution" xlink:title="Westerdijk Fungal Biodiversity Institute" id="ABBRID0ERYBK" xlink:type="simple">CBS</abbrev> 128196 = ISPaVe1958).</p></tp:treatment-sec><tp:treatment-sec sec-type="etymology" id="SECID0EWYBK"><title>Etymology.</title><p>Named after its host genus, <italic><tp:taxon-name><tp:taxon-name-part taxon-name-part-type="genus" reg="Pistacia">Pistacia</tp:taxon-name-part></tp:taxon-name></italic>.</p><!--PageBreak--></tp:treatment-sec><tp:treatment-sec sec-type="description" id="SECID0EEZBK"><title>Description.</title><p><italic><tp:taxon-name><tp:taxon-name-part taxon-name-part-type="genus" reg="Conidiomata">Conidiomata</tp:taxon-name-part></tp:taxon-name></italic> pycnidial, superficial or immersed, single to densely aggregated, subglobose or cupular, uni- or irregularly plurilocular, first hyaline to pale brown, turning dark brown to blackish, without ostiole, irregularly rupturing at the <!--PageBreak-->apex and exuding a pale whitish conidial drop at maturity, (100–)170–260(–330) µm diam. (n=40). <italic>Pycnidial wall</italic> thin, of pale brown cells, (2.0–)3.5–6.3(–10.0) μm diam. (n=162) forming a <italic>textura angularis</italic>, outside darker, thicker-walled and more rounded, inside lined by a layer of angular hyaline cells giving rise to conidiophores. <italic>Conidiophores</italic> short, densely fasciculate, up to three times branched, hyaline, smooth, arising from the inner wall of the entire conidioma, 10–28 µm long. <italic>Conidiogenous cells</italic> holoblastic with sympodial proliferation, lageniform to cylindrical, (5.5–)6.5–8.5(–10.0) × 1.7–2.5(–2.7) µm (n=52), in dense intercalary or terminal whorls of 2–9. <italic>Conidia</italic> straight to allantoid, hyaline, smooth, 1-celled, (3.2–)3.8–4.5(–5.0) × (1.0–)1.2–1.5(–2.0) μm, l/w = (2.0–)2.7–3.5(–4.7) µm (n=182).</p></tp:treatment-sec><tp:treatment-sec sec-type="description" id="SECID0E4ZBK"><title>Culture characteristics.</title><p>Colonies slow-growing (about 4 cm in diam. in 1 month on <abbrev xmlns:xlink="http://www.w3.org/1999/xlink" xlink:title="1.5% (w/v) malt extract agar" id="ABBRID0ED1BK" xlink:type="simple">MEA</abbrev>, 4 cm in 2 weeks on <abbrev xmlns:xlink="http://www.w3.org/1999/xlink" xlink:title="2% w/v dextrose" id="ABBRID0EH1BK" xlink:type="simple">CMD</abbrev> at 22 °C), initially white, turning pale to dark brown with age, with a whitish slightly lobed margin (Fig. <xref ref-type="fig" rid="F6">6a and b</xref>), surface mycelium sparse. Red to brown pigments diffusing in growth medium. Densely aggregated pycnidia formed after 7 d on the inoculum plug, successively also on the colony surface.</p></tp:treatment-sec><tp:treatment-sec sec-type="notes" id="SECID0EP1BK"><title>Notes.</title><p>Morphologically, <italic><tp:taxon-name><tp:taxon-name-part taxon-name-part-type="genus" reg="Liberomyces">Liberomyces</tp:taxon-name-part><tp:taxon-name-part taxon-name-part-type="species" reg="pistaciae">pistaciae</tp:taxon-name-part></tp:taxon-name></italic> is similar to the other two species of the genus, <italic><tp:taxon-name><tp:taxon-name-part taxon-name-part-type="genus" reg="Liberomyces">L.</tp:taxon-name-part><tp:taxon-name-part taxon-name-part-type="species" reg="macrosporus">macrosporus</tp:taxon-name-part></tp:taxon-name></italic> and <italic><tp:taxon-name><tp:taxon-name-part taxon-name-part-type="genus" reg="Liberomyces">L.</tp:taxon-name-part><tp:taxon-name-part taxon-name-part-type="species" reg="saliciphilus">saliciphilus</tp:taxon-name-part></tp:taxon-name></italic>, but the latter have distinctly longer conidia (5–7.5 µm in <italic><tp:taxon-name><tp:taxon-name-part taxon-name-part-type="genus" reg="Liberomyces">L.</tp:taxon-name-part><tp:taxon-name-part taxon-name-part-type="species" reg="saliciphilus">saliciphilus</tp:taxon-name-part></tp:taxon-name></italic>, 8–13 µm in <italic><tp:taxon-name><tp:taxon-name-part taxon-name-part-type="genus" reg="Liberomyces">L.</tp:taxon-name-part><tp:taxon-name-part taxon-name-part-type="species" reg="macrosporus">macrosporus</tp:taxon-name-part></tp:taxon-name></italic>).</p><fig id="F6" position="float" orientation="portrait"><label>Figure 6.</label><caption><p><italic><tp:taxon-name><tp:taxon-name-part taxon-name-part-type="genus" reg="Liberomyces">Liberomyces</tp:taxon-name-part><tp:taxon-name-part taxon-name-part-type="species" reg="pistaciae">pistaciae</tp:taxon-name-part></tp:taxon-name></italic>. <bold>a–d</bold> Cultures (<bold>a</bold><abbrev xmlns:xlink="http://www.w3.org/1999/xlink" xlink:title="1.5% (w/v) malt extract agar" id="ABBRID0ED4BK" xlink:type="simple">MEA</abbrev>, 6 weeks, 22 °C <bold>b</bold><abbrev xmlns:xlink="http://www.w3.org/1999/xlink" xlink:title="2% w/v dextrose" id="ABBRID0EJ4BK" xlink:type="simple">CMD</abbrev>, 6 weeks, 22 °C <bold>c</bold><abbrev xmlns:xlink="http://www.w3.org/1999/xlink" xlink:title="2% potato dextrose agar" id="ABBRID0EP4BK" xlink:type="simple">PDA</abbrev>, 3 weeks, 25 °C <bold>d</bold><abbrev xmlns:xlink="http://www.w3.org/1999/xlink" xlink:title="2% potato dextrose agar" id="ABBRID0EV4BK" xlink:type="simple">PDA</abbrev>, 2 weeks, 25 °C) <bold>e</bold> Pycnidia produced on artificially inoculated sterilised pistachio twigs <bold>f–h</bold> Pycnidia in face view on <abbrev xmlns:xlink="http://www.w3.org/1999/xlink" xlink:title="1.5% (w/v) malt extract agar" id="ABBRID0E44BK" xlink:type="simple">MEA</abbrev><bold>i</bold> Pycnidial wall in face view <bold>j–n</bold> Conidiophores and conidiogenous cells <bold>o–q</bold> Conidiogenous cells (<bold>o</bold> young <bold>p, q</bold> showing sympodial conidiation) <bold>r</bold> Conidia. All in water. Sources: <bold>a–c, f–r</bold> ex-holotype strain ISPaVe1958 = <abbrev xmlns:xlink="http://www.w3.org/1999/xlink" content-type="institution" xlink:title="Westerdijk Fungal Biodiversity Institute" id="ABBRID0EP5BK" xlink:type="simple">CBS</abbrev> 128196 <bold>d, e</bold> PV1= <named-content xmlns:xlink="http://www.w3.org/1999/xlink" content-type="dwc:institutional_code" xlink:type="simple">CPC</named-content> 31292. Scale bars: 500 µm (<bold>e, f</bold>); 200 µm (<bold>g, h</bold>); 10 µm (<bold>i–l</bold>); 5 µm (<bold>m–r</bold>).</p></caption><graphic xmlns:xlink="http://www.w3.org/1999/xlink" xlink:href="mycokeys-40-029-g006.jpg" position="float" orientation="portrait" xlink:type="simple" id="oo_229470.jpg"/></fig></tp:treatment-sec></tp:taxon-treatment>
