# Supplementary material for: Liberomycespistaciae sp. nov., the causal agent of pistachio cankers and decline in Italy
Source: MycoKeys. 2018 Sep 18;(40):29–51. doi: 10.3897/mycokeys.40.28636 (PMC6160797; doi:10.3897/mycokeys.40.28636)
Supplement: XML Treatment for Septoria pistaciarum [file mycokeys.40.28636-treatment2.xml]

<!DOCTYPE tp:taxon-treatment
  PUBLIC "-//TaxonX//DTD Taxonomic Treatment Publishing DTD v0 20100105//EN" "tax-treatment-NSO.dtd">
<tp:taxon-treatment xmlns:tp="http://www.plazi.org/taxpub"><tp:treatment-meta><kwd-group><label>Taxon classification</label><kwd><named-content xmlns:xlink="http://www.w3.org/1999/xlink" content-type="kingdom">Fungi</named-content></kwd><kwd><named-content xmlns:xlink="http://www.w3.org/1999/xlink" content-type="order">Xylariales</named-content></kwd><kwd><named-content xmlns:xlink="http://www.w3.org/1999/xlink" content-type="family">Delonicicolaceae</named-content></kwd></kwd-group><mixed-citation publication-type="journal"><person-group><name><surname>Vitale</surname><given-names>Salvatore</given-names></name><name><surname>Aiello</surname><given-names>Dalia</given-names></name><name><surname>Guarnaccia</surname><given-names>Vladimiro</given-names></name><name><surname>Luongo</surname><given-names>Laura</given-names></name><name><surname>Galli</surname><given-names>Massimo</given-names></name><name><surname>Crous</surname><given-names>Pedro W.</given-names></name><name><surname>Polizzi</surname><given-names>Giancarlo</given-names></name><name><surname>Belisario</surname><given-names>Alessandra</given-names></name><name><surname>Voglmayr</surname><given-names>Hermann</given-names></name></person-group><article-title><italic><tp:taxon-name><tp:taxon-name-part taxon-name-part-type="genus" reg="Liberomyces">Liberomyces</tp:taxon-name-part><tp:taxon-name-part taxon-name-part-type="species" reg="pistaciae">pistaciae</tp:taxon-name-part></tp:taxon-name></italic> sp. nov., the causal agent of pistachio cankers and decline in Italy</article-title><source>MycoKeys</source><day>18</day><month>9</month><year>2018</year><volume>2018</volume><issue>40</issue><fpage>29</fpage><lpage>51</lpage><pub-id pub-id-type="doi">10.3897/mycokeys.40.28636</pub-id></mixed-citation></tp:treatment-meta><tp:nomenclature><tp:taxon-name>
            <tp:taxon-name-part taxon-name-part-type="genus" reg="Septoria">Septoria</tp:taxon-name-part>
            <tp:taxon-name-part taxon-name-part-type="species" reg="pistaciarum">pistaciarum</tp:taxon-name-part>
          </tp:taxon-name><tp:taxon-authority>Caracc., Boll. Stud. Inform. R. Giard Colon Palermo 13: 10 [extr.] (1934).</tp:taxon-authority></tp:nomenclature><tp:treatment-sec sec-type="material" id="SECID0EKBCK"><title>Type</title><p><bold>of <italic><tp:taxon-name><tp:taxon-name-part taxon-name-part-type="genus" reg="Asteromella">Asteromella</tp:taxon-name-part><tp:taxon-name-part taxon-name-part-type="species" reg="pistaciarum">pistaciarum</tp:taxon-name-part></tp:taxon-name></italic>.</bold> TURKEY. Ankara, on leaves of <italic><tp:taxon-name><tp:taxon-name-part taxon-name-part-type="genus" reg="Pistacia">Pistacia</tp:taxon-name-part><tp:taxon-name-part taxon-name-part-type="species" reg="vera">vera</tp:taxon-name-part></tp:taxon-name></italic>, 29 Oct. 1944, <italic>H. Bremer</italic> (lectotype of <italic><tp:taxon-name><tp:taxon-name-part taxon-name-part-type="genus" reg="Asteromella">Asteromella</tp:taxon-name-part><tp:taxon-name-part taxon-name-part-type="species" reg="pistaciarum">pistaciarum</tp:taxon-name-part></tp:taxon-name></italic> designated here: W 1973-15537, <ext-link xmlns:xlink="http://www.w3.org/1999/xlink" ext-link-type="gen" xlink:href="MBT383208" xlink:type="simple">MBT383208</ext-link>; isotype: W 1979-11134).</p></tp:treatment-sec><tp:treatment-sec sec-type="description" id="SECID0E2CCK"><title>Description</title><p><bold>of the asteromella-like spermatial morph.</bold><italic>Infection</italic> localised, producing distinct, brown, irregularly polyangular lesions of 0.5–1.5 mm diam., successively confluent, sharply delimited by leaf veins, visible on both sides of the leaf. <italic>Pycnidia</italic> (57–)69–101(–106) µm wide, (99–)107–134(–143) µm high (n=12), subepidermal, gregarious, solitary or in small groups, ellipsoid to pyriform, dark brown to black, with a central, circular, well-visible apical ostiole; peridium 8–19 µm wide, pseudoparenchymatous, of dark brown cells (3.0–)3.8–7.0(–10.3) µm diam. (n=50). Inner side lined with hyaline cells giving rise to phialides and short conidiophores. <italic>Conidiophores</italic> 1–3-celled, cells more or less square-shaped, bearing intercalary and terminal phialides. <italic>Conidiogenous cells</italic> enteroblastic, phialidic, hyaline, (3.7–)5.0–8.5(–10.5) × (2.5–)3.0–4.0(–4.7) µm (n=30), ampulliform to broadly lageniform, straight or curved. <italic>Conidia</italic> (3.4–)4.3–5.4(–6.6) × (0.9–)1.0–1.3(–1.5) μm, l/w = (2.8–)3.5–4.8(–6.1) (n=67), oblong, 1-celled, hyaline, with 1–2 subterminal guttules.</p><!--PageBreak--></tp:treatment-sec><tp:treatment-sec sec-type="notes" id="SECID0EODCK"><title>Notes.</title><p>The classification and description of the lectotype of <italic><tp:taxon-name><tp:taxon-name-part taxon-name-part-type="genus" reg="Asteromella">Asteromella</tp:taxon-name-part><tp:taxon-name-part taxon-name-part-type="species" reg="pistaciarum">pistaciarum</tp:taxon-name-part></tp:taxon-name></italic> is here added as it is morphologically similar to <italic><tp:taxon-name><tp:taxon-name-part taxon-name-part-type="genus" reg="Liberomyces">Liberomyces</tp:taxon-name-part><tp:taxon-name-part taxon-name-part-type="species" reg="pistaciae">pistaciae</tp:taxon-name-part></tp:taxon-name></italic> and the latter had therefore initially been misidentified as the former (see e.g. <xref ref-type="bibr" rid="B22">Pažoutová et al. 2012</xref>, who included a sequence of <italic><tp:taxon-name><tp:taxon-name-part taxon-name-part-type="genus" reg="Liberomyces">Liberomyces</tp:taxon-name-part><tp:taxon-name-part taxon-name-part-type="species" reg="pistaciae">pistaciae</tp:taxon-name-part></tp:taxon-name></italic> as <italic><tp:taxon-name><tp:taxon-name-part taxon-name-part-type="genus" reg="Asteromella">Asteromella</tp:taxon-name-part><tp:taxon-name-part taxon-name-part-type="species" reg="pistaciarum">pistaciarum</tp:taxon-name-part></tp:taxon-name></italic> in their phylogenies). In addition, <italic><tp:taxon-name><tp:taxon-name-part taxon-name-part-type="genus" reg="Asteromella">Asteromella</tp:taxon-name-part><tp:taxon-name-part taxon-name-part-type="species" reg="pistaciarum">pistaciarum</tp:taxon-name-part></tp:taxon-name></italic> has not been addressed in previous taxonomic accounts. Two isotype specimens are located in the Natural History Museum of Vienna (W) from which W 1973-15537 is here selected as the lectotype based on preservation and abundance of the specimens. In the original description, <xref ref-type="bibr" rid="B4">Bremer and Petrak (1947)</xref> reported a close association of <italic><tp:taxon-name><tp:taxon-name-part taxon-name-part-type="genus" reg="Asteromella">Asteromella</tp:taxon-name-part><tp:taxon-name-part taxon-name-part-type="species" reg="pistaciarum">pistaciarum</tp:taxon-name-part></tp:taxon-name></italic> with <italic><tp:taxon-name><tp:taxon-name-part taxon-name-part-type="genus" reg="Septoria">Septoria</tp:taxon-name-part><tp:taxon-name-part taxon-name-part-type="species" reg="pistaciarum">pistaciarum</tp:taxon-name-part></tp:taxon-name></italic> and an immature mycosphaerella-like sexual morph, which they consider to represent the same species. We agree with this treatment and consider <italic><tp:taxon-name><tp:taxon-name-part taxon-name-part-type="genus" reg="Asteromella">Asteromella</tp:taxon-name-part><tp:taxon-name-part taxon-name-part-type="species" reg="pistaciarum">pistaciarum</tp:taxon-name-part></tp:taxon-name></italic> to be the spermatial morph of <italic><tp:taxon-name><tp:taxon-name-part taxon-name-part-type="genus" reg="Septoria">Septoria</tp:taxon-name-part><tp:taxon-name-part taxon-name-part-type="species" reg="pistaciarum">pistaciarum</tp:taxon-name-part></tp:taxon-name></italic>, the former therefore becoming a synonym of the latter based on priority.</p><fig id="F7" position="float" orientation="portrait"><label>Figure 7.</label><caption><p><italic><tp:taxon-name><tp:taxon-name-part taxon-name-part-type="genus" reg="Asteromella">Asteromella</tp:taxon-name-part><tp:taxon-name-part taxon-name-part-type="species" reg="pistaciarum">pistaciarum</tp:taxon-name-part></tp:taxon-name></italic> W 1973-15537 (lectotype). <bold>a, b</bold> Pycnidia in leaf in face view <bold>c–e</bold> Pycnidia embedded in leaf in vertical section <bold>f</bold> Pycnidial wall with phialides and conidia in vertical section <bold>g</bold> Pycnidial wall in tangential section <bold>h–l</bold> Conidiophores and conidiogenous cells <bold>m</bold> Conidia. Scale bars: 10 mm (<bold>a</bold>); 100 µm (<bold>b</bold>); 20 µm (<bold>c–e</bold>); 10 µm (<bold>f–l</bold>); 5 µm (<bold>m</bold>).</p></caption><graphic xmlns:xlink="http://www.w3.org/1999/xlink" xlink:href="mycokeys-40-029-g007.jpg" position="float" orientation="portrait" xlink:type="simple" id="oo_229471.jpg"/></fig><!--PageBreak--></tp:treatment-sec><ref-list><ref id="B22"><mixed-citation xmlns:xlink="http://www.w3.org/1999/xlink" xlink:type="simple"><person-group><name name-style="western"><surname>Pažoutová</surname><given-names>S</given-names></name><name name-style="western"><surname>Šrůtka</surname><given-names>P</given-names></name><name name-style="western"><surname>Holuša</surname><given-names>J</given-names></name><name name-style="western"><surname>Chudíčková</surname><given-names>M</given-names></name><name name-style="western"><surname>Kubátová</surname><given-names>A</given-names></name><name name-style="western"><surname>Kolařík</surname><given-names>M</given-names></name></person-group> (<year>2012</year>) <article-title><italic><tp:taxon-name><tp:taxon-name-part taxon-name-part-type="genus">Liberomyces</tp:taxon-name-part></tp:taxon-name></italic> gen. nov. with two new species of endophytic coelomycetes from broadleaf trees.</article-title><source>Mycologia</source><volume>104</volume>: <fpage>198</fpage>–<lpage>210</lpage>. <ext-link xlink:type="simple" ext-link-type="doi" xlink:href="10.3852/11-081">https://doi.org/10.3852/11-081</ext-link></mixed-citation></ref><ref id="B4"><mixed-citation xmlns:xlink="http://www.w3.org/1999/xlink" xlink:type="simple"><person-group><name name-style="western"><surname>Bremer</surname><given-names>H</given-names></name><name name-style="western"><surname>Petrak</surname><given-names>F</given-names></name></person-group> (<year>1947</year>) <article-title>Neue Kleinpilze aus der Türkei.</article-title><source>Sydowia</source><volume>1</volume>: <fpage>248</fpage>–<lpage>263</lpage>. <ext-link xlink:type="simple" ext-link-type="uri" xlink:href="http://www.zobodat.at/pdf/Sydowia_1_0248-0263.pdf">http://www.zobodat.at/pdf/Sydowia_1_0248-0263.pdf</ext-link></mixed-citation></ref></ref-list></tp:taxon-treatment>
